# Supplementary material for: Second-Child Fertility Intentions among Urban Women in China: A Systematic Review and Meta-Analysis
Source: Int J Environ Res Public Health. 2023 Feb 20;20(4):3744. doi: 10.3390/ijerph20043744 (PMC9962327; doi:10.3390/ijerph20043744)
Supplement: Supplementary file 1 [file ijerph-20-03744-s001.zip]

Archive with 1 entries (1 files):
- ijerph-2094431-supplementary.pdf
